# Supplementary material for: Expression of enhancer of zeste homolog 2 correlates with survival outcome in patients with metastatic breast cancer: exploratory study using primary and paired metastatic lesions
Source: BMC Cancer. 2017 Feb 27;17:160. doi: 10.1186/s12885-017-3154-3 (PMC5330119; doi:10.1186/s12885-017-3154-3)
Supplement: Additional file 4: — Dataset of this study. (XLSX 26 kb) [file 12885_2017_3154_MOESM4_ESM.xlsx]

## Sheet: Sheet1
No	death １ live 0	rec	DFI	DFI <10years １ >10years 0	DFI <2years １ >2years 0	suvival time after op	suvival time after rec.	Site of recurrence	menopuse pre0 post1	Bp,0 Bt,1	≤2cm 0 , >2cm,1,,unkn,2	N(-)0 N(+)1	stage	ductal 0 special 1	LVI neg.0 pos.１unk 2	primaryER neg.0 pos.１	primary ER score	metaER neg.0 pos.1	metaER score	primary PgR neg.0 pos.1	primaryPgRscore	meta PgR neg.0 pos.1	metaPgR score	primary Her2 neg.0 pos.1	primaryHer2 score	meta Her2 neg.0 pos.1	metaHer2 score	primary Ki67 L1 H2	primary Ki67score	meta Ki67 L1 H2	meta Ki score	primary EZH2 L1 H2	primaryEZH2 score	meta EZH2 L1 H2	metaEZH2 score	adjuvant chemo no 0 yes1	adjuvant hormon no 0 yes 1	viscera1 bone2 soft3
1	1	1	201	0	0	202	1	brain	1	1	2	0	unkn	1	2	1	10	1	5	0	0	1	1	0	0	0	0	1	1	1	2	1	1	1	3	0	0	1
2	1	1	114	1	0	143	29	bone	1	1	1	0	2	0	1	1	70	1	70	1	100	1	70	0	0	0	0	1	2	1	1	1	3	1	1	1	0	2
3	1	1	144	0	0	230	86	chest wall	1	1	0	0	1	0	0	1	70	0	0	1	1	0	0	0	0	0	0	1	2	2	3	1	2	2	5	0	1	3
4	1	1	38	1	0	45	7	bone	1	1	0	1	2	0	1	1	85	1	10	0	0	0	0	1	3	1	3	1	2	2	3	2	4	2	5	1	1	2
5	1	1	29	1	0	47	18	chest wall	0	1	0	0	1	0	1	0	0	0	0	0	0	0	0	1	3	0	2	2	3	2	3	2	5	2	5	1	1	3
6	1	1	20	1	1	37	17	brain	1	1	1	1	3	0	1	1	20	1	30	0	0	0	0	0	0	0	0	1	1	2	3	1	1	2	4	0	0	1
7	1	1	2	1	1	32	30	lymph node	0	1	2	0	unkn	0	1	0	0	0	0	0	0	0	0	1	3	0	0	2	4	2	5	2	5	2	5	1	0	3
8	1	1	97	1	0	265	168	bone	0	1	1	0	3	0	1	1	70	0	0	1	100	1	1	0	0	0	0	1	2	1	2	1	2	1	2	1	1	2
9	0	1	49	1	0	158	109	lung	0	1	1	0	2	0	0	1	5	0	0	0	0	0	0	0	0	0	0	1	2	2	3	1	3	2	5	1	0	1
10	1	1	171	0	0	177	6	bone	0	1	1	1	2	1	1	0	0	1	70	0	0	1	30	0	0	0	0	1	2	2	3	1	1	2	4	1	1	2
11	1	1	46	1	0	86	40	lymph node	1	1	0	1	2	0	1	0	0	0	0	0	0	0	0	0	0	0	0	2	4	2	4	2	4	2	5	1	0	3
12	1	1	18	1	1	84	66	chest wall	1	1	0	0	1	0	0	0	0	0	0	0	0	0	0	0	0	0	0	2	3	2	4	2	4	2	5	0	0	3
13	1	1	93	1	0	217	124	bone	1	1	0	0	1	0	2	0	0	0	0	0	0	0	0	0	0	0	0	1	2	1	1	1	2	1	2	1	1	2
14	0	1	64	1	0	247	183	lung	0	1	0	1	2	0	1	1	30	1	70	1	1	1	1	0	0	0	0	1	2	1	2	2	4	2	4	0	1	1
15	0	1	126	0	0	198	72	bone	0	1	0	0	1	1	0	1	100	1	100	1	30	0	0	0	0	0	0	1	2	1	2	1	2	1	3	1	0	2
16	1	1	137	0	0	161	24	bone	0	0	1	1	2	1	0	1	100	1	70	1	100	0	0	0	0	0	0	1	2	1	2	1	3	1	2	0	0	2
17	1	1	58	1	0	62	4	bone	1	1	1	1	2	0	1	0	0	0	0	0	0	0	0	0	0	0	0	2	3	2	4	2	5	2	5	0	0	2
18	1	1	203	0	0	255	52	bone	0	1	1	0	2	0	1	1	100	1	100	1	85	1	70	0	0	0	0	2	3	2	3	2	4	2	4	1	0	2
19	1	1	74	1	0	78	4	bone	0	1	0	0	1	0	0	1	100	1	70	0	0	0	0	0	0	0	0	2	3	2	4	1	3	2	4	1	0	2
20	1	1	16	1	1	59	43	lymph node	0	1	1	0	3	1	1	0	0	0	0	0	0	1	10	0	0	0	0	1	2	1	2	1	1	2	5	1	1	3
21	1	1	56	1	0	134	78	lung	1	1	1	1	2	0	1	1	5	0	0	1	70	1	30	0	0	0	0	1	2	1	2	1	1	2	4	1	1	1
22	1	1	70	1	0	71	1	chest wall	0	1	1	1	3	1	1	0	0	0	0	1	10	0	0	0	0	0	0	1	2	1	2	1	1	1	3	1	1	3
23	1	1	45	1	0	95	50	chest wall	1	1	1	1	2	0	1	1	70	0	0	1	10	0	0	0	0	0	0	1	1	1	1	1	3	1	2	0	1	3
24	0	1	68	1	0	299	231	chest wall	0	1	1	0	2	0	1	1	50	0	0	1	85	1	10	0	0	0	0	1	2	1	1	1	3	1	2	1	1	3
25	1	1	89	1	0	91	2	bone	1	1	0	0	1	0	1	1	30	1	100	1	30	0	0	0	0	0	0	1	1	1	2	1	1	2	4	1	1	2
27	1	1	66	1	0	178	112	lymph node	0	1	1	0	2	0	1	1	100	1	100	1	35	1	1	0	0	0	0	2	3	1	2	2	4	2	4	1	1	3
28	1	1	168	0	0	203	35	brain	1	1	1	1	2	0	1	1	70	1	100	1	70	1	5	0	0	0	0	1	2	2	3	1	3	2	4	1	1	1
30	1	1	8	1	1	48	40	chest wall	1	1	1	0	2	0	1	1	70	1	100	1	65	1	100	0	0	0	0	1	2	2	3	1	3	2	4	1	0	3
32	1	1	77	1	0	97	20	bone	1	1	1	1	2	0	1	1	85	1	15	1	20	1	5	0	0	0	0	1	2	2	3	1	2	2	4	1	1	2
33	1	1	2	1	1	5	3	distant skin	1	1	1	1	3	0	1	0	0	0	0	0	0	0	0	0	0	0	0	2	4	2	4	2	5	2	5	0	0	3
34	1	1	79	1	0	196	117	lung	1	1	1	0	2	0	1	1	100	1	100	1	40	1	70	0	0	0	0	2	3	2	3	1	3	2	4	1	1	1
36	1	1	5	1	1	12	7	brain	0	1	1	1	3	0	1	0	0	0	0	0	0	1	1	0	0	0	0	2	3	2	4	1	3	2	5	1	0	1
37	1	1	12	1	1	44	32	liver	0	1	1	1	2	0	1	0	0	0	0	1	10	1	1	0	0	0	0	1	2	1	2	2	4	1	3	1	1	1
38	1	1	8	1	1	10	2	lymph node	1	1	1	1	3	0	1	0	0	0	0	0	0	0	0	0	2	1	3	2	3	2	3	2	5	2	5	1	1	3
39	1	1	12	1	1	23	11	brain	1	1	1	1	2	0	0	0	0	0	0	1	10	1	15	0	0	0	0	2	3	2	4	2	5	2	5	1	0	1
40	1	1	30	1	0	133	103	lymph node	1	1	1	0	3	0	1	0	0	0	0	1	1	0	0	0	0	0	0	2	3	2	3	1	1	2	4	1	1	3
41	1	1	100	1	0	102	2	ovary	0	1	1	0	2	1	1	1	85	1	100	1	70	1	10	0	0	0	0	1	2	1	2	1	2	2	4	1	0	1
42	1	1	43	1	0	52	9	bone	1	1	1	0	2	0	1	0	0	0	0	0	0	0	0	1	3	0	0	2	3	2	3	2	4	2	4	1	1	2
43	1	1	42	1	0	87	45	lymph node	1	1	1	1	3	0	1	0	0	0	0	0	0	1	10	0	2	0	2	1	2	2	3	1	2	2	5	1	1	3
44	1	1	50	1	0	64	14	lung	1	1	1	0	2	0	1	0	0	0	0	0	0	0	0	0	0	0	0	2	5	2	5	2	5	2	5	1	1	1
45	1	1	42	1	0	46	4	bone	0	1	1	1	3	0	1	0	0	0	0	0	0	0	0	0	0	0	0	1	1	2	3	1	2	1	1	1	1	2
46	1	1	9	1	1	37	28	brain	0	1	1	1	3	0	1	0	0	0	0	0	0	0	0	0	0	0	0	2	3	2	4	2	4	2	5	1	0	1
47	1	1	37	1	0	62	25	distant skin	0	1	1	0	2	0	1	0	0	1	100	0	0	0	0	0	0	0	0	2	4	2	4	2	5	2	5	1	0	3
48	1	1	27	1	0	69	42	chest wall	1	1	1	0	2	1	1	0	0	0	0	0	0	0	0	0	0	0	0	1	2	2	3	1	3	2	4	1	1	3
49	1	1	22	1	1	54	32	brain	1	1	1	1	2	0	1	1	15	0	0	0	0	0	0	0	0	0	0	1	2	1	2	1	2	1	3	1	1	1
50	1	1	18	1	1	43	25	lymph node	0	1	1	1	2	0	1	0	0	0	0	0	0	0	0	1	3	1	3	2	3	2	3	2	5	2	5	1	0	3
52	1	1	122	0	0	177	55	bone	0	1	0	1	2	0	1	1	100	0	0	1	85	0	0	0	0	0	0	2	3	1	2	1	3	2	5	1	1	2
53	1	1	23	1	1	30	7	bone	1	1	1	0	3	0	1	0	0	0	0	1	5	0	0	0	0	0	0	1	2	2	4	1	3	2	4	1	0	2
54	1	1	75	1	0	110	35	brain	0	0	1	1	2	0	0	1	30	0	0	1	70	1	1	0	0	0	0	1	2	1	2	1	3	2	5	1	0	1
55	1	1	16	1	1	160	144	bone	0	1	1	1	2	1	0	1	100	1	20	1	100	1	1	0	0	0	0	2	3	1	2	2	4	1	1	0	1	2
56	0	1	103	1	0	194	91	lung	0	1	1	1	2	0	1	1	50	1	70	1	70	1	70	0	0	0	0	1	2	1	2	2	4	1	3	1	0	1
57	1	1	49	1	0	66	17	brain	1	1	1	1	3	0	1	0	0	0	0	0	0	0	0	1	3	0	1	2	3	2	3	2	4	2	5	1	0	1
58	1	1	41	1	0	50	9	brain	0	1	1	1	2	0	1	1	20	1	30	1	1	0	0	1	3	1	3	2	4	2	3	2	5	2	5	1	0	1
59	0	1	35	1	0	181	146	brain	0	0	1	1	2	0	0	1	10	0	0	1	1	0	0	0	0	0	0	2	4	2	5	2	5	2	5	1	0	1
60	1	1	7	1	1	23	16	brain	1	1	1	1	2	0	1	0	0	0	0	0	0	0	0	1	3	1	3	2	3	2	4	2	5	2	5	1	0	1
61	1	1	55	1	0	66	11	ovary	1	1	0	0	1	0	1	1	30	1	70	1	70	1	50	0	0	0	0	1	2	2	3	1	2	2	4	0	0	1
62	0	1	75	1	0	174	99	lung	1	0	1	1	2	0	1	1	60	1	100	1	15	0	0	0	0	0	0	1	2	1	2	1	2	1	3	1	1	1
63	1	1	99	1	0	132	33	lung	0	1	1	0	2	0	2	0	0	0	0	0	0	0	0	0	0	0	0	2	3	2	4	2	4	2	5	1	0	1
64	1	1	54	1	0	102	48	chest wall	0	1	1	1	3	1	1	0	0	1	85	0	0	1	50	0	0	0	1	1	2	2	3	1	2	2	5	1	0	3
65	1	1	23	1	1	23	0	brain	0	1	1	1	4	0	2	0	0	0	0	0	0	0	0	0	0	0	0	1	2	2	3	2	4	2	4	1	0	1
66	1	1	0	1	1	133	133	bone	1	1	1	1	3	0	0	1	50	0	0	0	0	1	70	0	0	0	0	1	2	1	1	1	3	1	1	0	1	2
67	1	1	64	1	0	146	82	brain	1	1	1	1	2	0	0	1	30	1	10	1	70	0	0	1	3	0	1	2	3	2	3	2	5	2	5	1	1	1
68	1	1	53	1	0	56	3	brain	0	0	1	1	2	0	1	0	0	0	0	0	0	0	0	0	0	0	0	2	3	2	4	1	3	2	5	1	1	1
69	1	1	42	1	0	64	22	brain	0	0	0	0	1	0	0	1	1	0	0	1	30	0	0	0	0	0	0	2	4	2	4	2	5	2	5	1	1	1
71	1	1	6	1	1	22	16	brain	0	1	1	1	3	0	0	1	30	1	30	1	30	1	30	0	1	1	3	2	3	2	3	2	5	2	5	1	1	1
72	0	1	86	1	0	150	64	chest wall	0	1	1	1	3	0	1	0	0	0	0	0	0	0	0	1	3	1	3	1	2	2	4	2	5	2	5	1	0	3
73	1	1	47	1	0	55	8	bone	1	1	1	1	2	0	1	1	100	1	70	1	100	1	70	0	0	0	0	2	3	2	3	2	5	2	5	1	0	2
74	1	1	71	1	0	72	1	bone	1	1	1	1	2	0	0	1	100	1	70	1	30	1	30	0	0	0	0	2	4	2	4	2	4	2	5	1	1	2
75	1	1	26	1	0	37	11	brain	1	1	1	1	3	0	1	1	10	0	0	1	15	0	0	1	3	1	3	2	3	2	4	2	5	2	5	1	0	1
76	1	1	17	1	1	23	6	brain	1	1	1	1	3	0	1	0	0	0	0	0	0	0	0	1	3	1	3	2	3	2	4	2	5	2	5	1	0	1
77	1	1	49	1	0	60	11	brain	1	1	0	1	2	0	1	0	0	0	0	0	0	0	0	0	0	0	0	2	3	2	3	2	5	2	5	1	0	1
78	0	1	74	1	0	132	58	brain	1	1	1	1	3	1	1	0	0	0	0	0	0	0	0	1	3	1	3	2	3	2	3	1	2	2	5	1	1	1
79	1	1	0	1	1	1	1	bone	1	0	1	1	2	0	0	1	100	1	100	1	1	0	0	0	0	0	0	2	4	2	3	2	5	2	5	1	1	2
80	1	1	54	1	0	75	21	distant skin	1	1	0	0	1	0	0	1	30	0	0	0	0	0	0	0	0	0	0	2	3	2	3	2	4	2	4	1	1	3
81	1	1	12	1	1	19	7	brain	1	1	1	1	3	0	1	1	100	1	30	1	1	0	0	0	1	1	3	2	3	2	3	2	5	2	5	1	1	1
82	1	1	38	1	0	78	40	brain	0	0	1	1	2	0	1	1	100	1	70	1	100	1	1	0	0	0	0	2	3	2	3	2	4	2	5	1	1	1
83	1	1	0	1	1	18	18	distant skin	0	1	1	1	3	0	2	0	0	0	0	0	0	0	0	0	0	0	0	2	3	2	4	2	4	2	5	1	1	3
84	1	1	23	1	1	62	39	lymph node	1	0	1	1	2	0	0	0	0	0	0	0	0	0	0	1	3	1	3	2	4	2	3	2	5	2	4	1	0	3
85	1	1	46	1	0	73	27	distant skin	1	0	1	1	3	1	2	1	100	0	0	1	30	1	70	0	0	0	1	2	3	2	4	2	4	2	5	1	1	3
86	1	1	40	1	0	67	27	lymph node	1	0	1	0	2	1	0	1	20	0	0	0	0	0	0	0	0	0	1	2	4	2	4	2	5	2	5	1	1	3
87	0	1	8	1	1	78	70	brain	1	1	1	1	3	0	2	0	0	0	0	0	0	0	0	1	3	1	3	2	4	2	4	2	5	2	5	1	0	1
88	1	1	14	1	1	40	26	brain	0	0	1	1	3	0	0	1	10	1	85	1	1	1	40	1	3	1	3	2	4	2	4	2	5	2	5	1	1	1
89	1	1	5	1	1	30	25	distant skin	1	0	1	0	2	0	0	0	0	0	0	0	0	0	0	0	0	0	0	2	4	2	5	2	5	2	5	1	0	3
90	0	1	30	1	0	59	29	lymph node	0	1	1	1	3	0	1	1	70	1	100	1	100	1	50	0	0	0	0	1	2	2	3	2	4	2	5	1	1	3
92	1	1	36	1	0	46	10	lymph node	1	1	1	1	3	0	2	0	0	1	1	0	0	0	0	0	0	0	0	2	4	2	5	2	5	2	5	1	0	3
94	1	1	23	1	1	28	5	chest wall	0	0	1	1	3	0	0	0	0	0	0	0	0	0	0	0	0	0	1	2	4	2	4	2	5	2	5	1	0	3
95	1	1	17	1	1	29	12	chest wall	0	0	1	1	2	0	1	1	70	0	0	1	100	1	10	0	0	0	0	2	3	2	3	2	5	2	4	1	1	3
96	1	1	27	1	0	35	8	chest wall	1	1	1	1	3	0	1	1	70	1	70	0	0	1	1	0	0	0	0	2	3	2	3	1	3	2	5	1	1	3
98	0	1	133	0	0	159	26	lymph node	0	0	0	0	1	0	0	0	0	1	5	0	0	1	5	0	0	0	0	2	3	2	3	2	5	2	5	1	0	3
99	0	1	145	0	0	166	21	lymph node	1	1	1	1	3	0	1	1	30	1	100	0	0	1	30	0	0	0	0	1	2	2	4	1	2	2	5	1	1	3
100	1	1	8	1	1	15	7	lymph node	0	0	1	1	2	0	1	0	0	0	0	0	0	0	0	0	0	0	0	2	5	2	5	2	5	2	5	1	0	3
101	1	1	5	1	1	17	12	brain	1	1	1	1	3	0	0	0	0	0	0	0	0	0	0	0	0	0	0	2	5	2	5	2	5	2	5	1	0	1
102	1	1	171	0	0	187	16	bone	0	1	1	1	3	0	1	0	0	1	70	1	70	1	70	0	0	0	0	2	3	2	3	2	4	1	3	1	1	2
103	1	1	155	0	0	203	48	bone	1	1	1	0	3	0	1	1	15	1	100	1	20	1	100	0	0	0	0	1	2	2	3	1	2	2	4	0	0	2
104	0	1	79	1	0	118	39	bone	1	1	0	1	2	0	0	1	100	1	1	1	10	0	0	0	0	0	0	1	2	2	3	1	2	2	5	1	1	2
105	1	1	187	0	0	215	28	distant skin	0	1	1	1	3	0	1	0	0	1	100	1	70	1	100	0	0	0	0	1	1	1	2	1	2	2	4	1	0	3
